# Supplementary material for: Rosiglitazone accelerates wound healing by improving endothelial precursor cell function and angiogenesis in db/db mice
Source: PeerJ. 2019 Oct 17;7:e7815. doi: 10.7717/peerj.7815 (PMC6800979; doi:10.7717/peerj.7815)
Supplement: Supplemental Information 1 — (B) All mice at 8-week-old began blood glucose monitoring for 3 weeks to determine diabetes. After 4-week rosiglitazone or vehicle treated, mice were monitored the blood glucose (C), body weight (D) and serum insulin level (E). [file peerj-07-7815-s001.csv]

Figure 1B£ºBlood glucose (mg/dL)
	Control
Week 8	133.2	128.4	99.2	113.5	129.4	89.6
week 9	122.4	111.4	98.5	109.5	131.5	92.4
week 10	109.5	122.5	89.7	108.4	140.4	94.6
	db/db
Week 8	491.3	423.1	444.2	346.9	336.4	373.5
week 9	472.4	439.4	482.1	399.5	391.2	425.6
week 10	482.1	441.3	493.5	389.6	411.3	431.1
Figure 1C: Blood glucose (mg/dL)
Control	RSG	db/db	db/db+RSG
108.6	143.2	456.2	362.4
123.1	83.2	504.1	431.5
88.5	121.3	342.1	356.2
109.5	112.4	471.3	427.4
141.6	106.3	522.3	244.3
95.7	96.4	413.8	279.5
Figure 1D: Body weight (g)
Control	RSG	db/db	db/db+RSG
25.5	26.3	55.0	52.0
24.3	25.2	54.0	54.0
26.7	24.7	52.0	48.0
24.8	25.7	56.0	46.0
25.9	26.4	49.0	51.0
26.2	25.1	53.0	51.0
Figure 1E: Serum insulin level (¦ÌIU/ml)
Control	RSG	db/db	db/db+RSG
5.43	5.89	3.07	4.5
6.68	6.78	2.29	5.0
4.91	5.23	3.22	3.5
5.23	6.31	3.87	4.3
6.01	4.88	3.56	4.6
4.97	6.89	4.13	4.1
