# Supplementary material for: Rosiglitazone accelerates wound healing by improving endothelial precursor cell function and angiogenesis in db/db mice
Source: PeerJ. 2019 Oct 17;7:e7815. doi: 10.7717/peerj.7815 (PMC6800979; doi:10.7717/peerj.7815)
Supplement: Supplemental Information 2 — (U) After 4 weeks treated with RSG, db/db mice were produced wound on the dorsa and pictures of the wound were taken every 2 days until day 14. Wound areas were quantitative analysis. [file peerj-07-7815-s002.csv]

Figure 2U: Wound closure (%)
day	Control
0	0	0	0	0	0
2	32.4	34.6	37.8	27	26.8
4	51.2	40.5	52.4	44.6	45.2
6	67.2	61.3	70.4	67.4	66.9
8	83.6	75.3	80.2	77.6	80.1
10	92.3	90.3	84.6	94.5	83.9
12	96.9	97.4	95.1	94.2	97.1
14	100	100	100	100	100
	db/db
0	0	0	0	0	0
2	0	0.2	0.45	0.51	0.42
4	6.9	5.6	7.8	3.7	13.6
6	21.3	24.1	18.6	15.3	31.3
8	36.5	27.6	38.6	27.5	42.5
10	46.5	44.2	47.5	37.5	56.4
12	56.4	59.6	58.3	53.6	60.2
14	60.4	62.3	63.1	60.6	62.3
	RSG
0	0	0	0	0	0
2	30.1	31.4	29.7	33.3	30.4
4	40.2	42.6	48.3	50.5	42.4
6	64.2	65.3	67.3	66.4	64.5
8	71.6	77.5	80.2	76.3	70.7
10	89.9	80.4	85.4	91.8	85.5
12	90.6	92.5	91.7	98.5	96.3
14	100	100	100	100	100
	db/db+RSG
0	0	0	0	0	0
2	3.3	2.8	3.7	5.6	4.2
4	15.4	18.1	14.3	16.1	12.6
6	30.4	32.5	28.6	35.2	33.7
8	40.7	43.1	45.6	42.5	44.5
10	65.4	55.7	63.4	67.5	58.2
12	73.2	70.7	69.5	75.7	70.2
14	80.2	76.4	72.5	80.4	81.9
