# Supplementary material for: Rosiglitazone accelerates wound healing by improving endothelial precursor cell function and angiogenesis in db/db mice
Source: PeerJ. 2019 Oct 17;7:e7815. doi: 10.7717/peerj.7815 (PMC6800979; doi:10.7717/peerj.7815)
Supplement: Supplemental Information 3 — In db/db mice, after wound closures were made, skins around the wound were collected and angiogenesis was evaluated on days 7 (I) and 14 (J). [file peerj-07-7815-s003.csv]

Figure 3I: Capillaries
Day 7	Control	db/db	db/db+RSG
	33	13	29
	36	11	32
	34	16	22
	29	14	27
	35	17	30
Figure 3J: Capillaries
Day 14	Control	db/db	db/db+RSG
	19	7	14
	21	8	16
	17	4	9
	23	5	12
	20	7	13
