# Supplementary material for: Rosiglitazone accelerates wound healing by improving endothelial precursor cell function and angiogenesis in db/db mice
Source: PeerJ. 2019 Oct 17;7:e7815. doi: 10.7717/peerj.7815 (PMC6800979; doi:10.7717/peerj.7815)
Supplement: Supplemental Information 4 — In db/db mice, BM-EPCs were isolated and cultured after 4 weeks RSG therapy. BM-EPC function was estimated by tube formation assay (I) and migration assay (J). [file peerj-07-7815-s004.csv]

Figure 4I: Tube number
Control	RSG	db/db	db/db+RSG
37	35	13	20
43	33	9	25
32	41	11	18
35	32	15	23
36	34	16	16
38	35	12	24
Figure4J: Migration number
Control	RSG	db/db	db/db+RSG
99%	97%	38%	57%
91%	100%	42%	61%
89%	104%	29%	49%
110%	93%	24%	54%
106%	91%	39%	48%
104%	95%	45%	63%
