# Supplementary material for: Rosiglitazone accelerates wound healing by improving endothelial precursor cell function and angiogenesis in db/db mice
Source: PeerJ. 2019 Oct 17;7:e7815. doi: 10.7717/peerj.7815 (PMC6800979; doi:10.7717/peerj.7815)
Supplement: Supplemental Information 5 — ELISA analyses of SDF-1 α protein levels in serum (A) and VEGF levels in supernatant of BM-EPCs (B) from the db/db mice. (C) BM-EPCs treated with or without 1 μmol/L insulin for 1 h, and concentrations of phosphorylated AKT and total AKT were determined by the ELISA kit. [file peerj-07-7815-s005.csv]

Figure 5A: SDF-1�� (ng/ml)
Control	RSG	db/db	db/db+RSG
590	661	423	499
663	642	511	544
532	581	375	434
553	531	387	523
645	620	433	467
701	711	413	517
Figure 5B: VEGF (pg/ml)
Control	RSG	db/db	db/db+RSG
4.2	4.3	3.56	3.71
4.61	4.42	2.78	3.45
4.01	3.99	3.08	3.67
3.89	5.13	2.54	2.99
5.23	5.09	2.01	2.87
5.62	5.34	1.79	3.46
Figure 5C: Phospho AKT/Total AKT (fold of control)
Control	Control+ Insulin	db/db	db/db+Insulin	db/db+RSG		db/db+RSG+ Insulin
0.9	5.34	0.45	2.11	0.63		4.56
0.84	6.21	0.36	2.31	0.81		3.88
1.2	4.98	0.33	2.09	0.42		5.01
1.14	5.48	0.51	2.22	0.56		3.21
0.93	6.03	0.31	2.16	0.51		4.52
