# Supplementary material for: Rosiglitazone accelerates wound healing by improving endothelial precursor cell function and angiogenesis in db/db mice
Source: PeerJ. 2019 Oct 17;7:e7815. doi: 10.7717/peerj.7815 (PMC6800979; doi:10.7717/peerj.7815)
Supplement: Supplemental Information 6 — BM-EPCs exposed to 33 mmol/L glucose with or without RSG (10 nM) and VEGF inhibitor Avastin (25 μg/ml) for 24 h. (A) CCK-8 detected EPC viability in vitro. (B) Tube formation assay was used to evaluate avastin effect on EPC function. [file peerj-07-7815-s006.csv]

Figure 6A: Cell viability(%)
Control	HG	HG+RSG	HG+RSG+Avastin
99.6%	71.3%	79.2%	77.5%
103.3%	75.3%	89.5%	68.7%
102.4%	83.2%	90.3%	78.3%
93.5%	77.2%	87.7%	63.1%
98.4%	68.7%	85.2%	79.4%
102.8%	64.9%	80.4%	72.6%
Figure 6B: Tube number
Control	HG	HG+RSG	HG+RSG+Avastin
36	19	33	26
45	22	31	21
35	25	29	18
33	17	27	23
34	21	26	17
37	15	35	27
